# Supplementary material for: TP53 Mutation Predicts Worse Survival and Earlier Local Progression in Patients with Hepatocellular Carcinoma Treated with Transarterial Embolization
Source: Curr Oncol. 2025 Jan 18;32(1):51. doi: 10.3390/curroncol32010051 (PMC11764326; doi:10.3390/curroncol32010051)
Supplement: Supplementary file 1 [file curroncol-32-00051-s001.zip]

Archive with 1 entries (1 files):
- curroncol-3321851-supplementary.pdf
